# Supplementary material for: Transcriptomic Analysis of Chilo suppressalis (Walker) (Lepidoptera: Pyralidae) Reveals Cold Tolerance Mechanisms Under Parasitism Stress
Source: Insects. 2025 Sep 1;16(9):907. doi: 10.3390/insects16090907 (PMC12470921; doi:10.3390/insects16090907)
Supplement: Supplementary file 1 [file insects-16-00907-s001.zip]

Archive with 1 entries (1 files):
- insects-3746366-supplementary.pdf
